# Supplementary material for: Rifting of the oceanic Azores Plateau with episodic volcanic activity
Source: Sci Rep. 2020 Nov 12;10:19718. doi: 10.1038/s41598-020-76691-1 (PMC7665008; doi:10.1038/s41598-020-76691-1)
Supplement: Supplementary file 3 — Supplementary Material III. [file 41598_2020_76691_MOESM3_ESM.xlsx]

## Sheet: Hirondelle Basin dataset
Rifting of the oceanic Azores Plateau with episodic volcanic activity
authors	affiliated institution
B.Storch*	1
K.M. Haase	1
R.H.W.Romer	1
C. Beier	1,2
A.A.P. Koppers	3
Supplementary material III
IGSN	Sample	Cruise	Latitude	Longitude	Date	Time	water depth	ROV-dive comments	age	age	rock type	analysis	SiO2	TiO2	Al2O3	Fe2O3	FeO	MnO	MgO	CaO	Na2O	K2O	P2O5	SO3	Cl	LOI	Total (analysis)	Mg#	Li	Sc	V (XRF)	V (ICP-MS)	Cr (XRF)	Cr (ICP-MS)	Co	Ni (XRF)	Ni (ICP-MS)	Cu	Zn (XRF)	Zn (ICP-MS)	Mo (ICP-MS)	Ga (XRF)	Ga (ICP-MS)	P	K	Ti	Rb (XRF)	Rb (ICP-MS)	Sr (XRF)
			N	W		(Azores)	[mbsl]		(groundmass)	(plagioclase)			[wt %]	[wt %]	[wt %]	[wt %]	[wt %]	[wt %]	[wt %]	[wt %]	[wt %]	[wt %]	[wt %]	[wt %]	[wt %]	-	[wt %]	-	[ppm]	[ppm]	[ppm]	[ppm]	[ppm]	[ppm]	[ppm]	[ppm]	[ppm]	[ppm]	[ppm]	[ppm]	[ppm]	[ppm]	[ppm]	[ppm]	[ppm]	[ppm]	[ppm]	[ppm]	[ppm]
IEAZO0902	738-ROV-01	M128	38.2299	-26.3323	2016-07-05	12:32:00	2510	loose fragment from slope debris			foidite/ tephrite	WR	40.97	3.307	13.63	12.93		0.1897	8.521	13.86	3.067	1.366	0.6142			1.13	99.5849	56.6293	6.87992	25.9483	371	301.578	591.8	509.694	45.198	197.2	170.134	55.557	113.7	93.7774	1.425	25.8	26.331	2680.49	11340	19825.8	30.7	26.663	694.8
IEAZO0903	738-ROV-02	M128	38.2304	-26.3317	2016-07-05	13:10:00	2427	sampled from lava flow	2020.6 ± 13.5 ka		tephrite	WR	44.56	4.02	14.16	13.3		0.1732	6.076	10.07	4.298	0.9694	0.6915			1.38	99.6981	47.5106	28.1302	24.0321	369.1	315.537	68.7	68.1606	40.4448	49.1	48.3893	67.7572	142.4	129.677	1.108	25.9	25.0434	3017.84	8047.57	24100.3	13.9	11.4862	600.3
IEAZO0904	738-ROV-03	M128	38.2305	-26.3317	2016-07-05	13:28:00	2425	lava flow			tephrite	WR	43.14	3.754	15.15	12.24		0.1807	4.582	7.421	6.706	1.734	0.6752			4.16	99.7429	42.5847	17.9678	18.4253	352.9	311.147	17.7	15.7687	35.9645	29.3	27.3535	40.2242	114.6	107.687	1.315	21.5	28.3957	2946.71	14395	22505.6	49.7	47.4357	391.2
IEAZO0905	738-ROV-04	M128	38.231	-26.3313	2016-07-05	14:05:00	2354	loose volcanic rock fragment			tephrite	WR	39.77	4.388	13.63	16.27		0.2519	6.793	10.61	4.842	0.7886	0.7009			1.61	99.6544	45.2724	31.3663	24.589	422.4	342.227	47.2	54.9952	40.6989	54.6	51.0708	73.2943	149.9	121.038	1.509	30.3	26.3767	3058.87	6546.64	26306.5	13.7	11.118	724.9
IEAZO0906	738-ROV-05	M128	38.2315	-26.3307	2016-07-05	14:38:00	2288	loose volcanic rock fragment			tephrite	WR	43.61	3.903	14.73	13.05		0.1814	4.912	10.79	4.195	1.247	0.7788			2.31	99.7072	42.7185	24.8071	20.9172	357.6	311.235	26.7	23.2626	35.1644	33.3	32.422	25.5349	123.2	115.344	1.582	24.4	29.2719	3398.84	10352.1	23398.9	26	24.2517	616.8
IEAZO0907	738-ROV-06	M128	38.2317	-26.3398	2016-07-05	15:23:00	2209				trachybasalt	WR	46.2	3.705	16.53	12.11		0.186	3.598	9.937	4.132	1.722	0.8104			0.78	99.7104	37.0542	9.7084	17.2737	304.2	306.933	5.9	12.6819	32.9243	16.6	20.0809	41.1809	109.4	111.123	1.768	24.2	34.9708	3536.75	14295.4	22211.8	39.5	39.2168	697.8
IEAZO0908	738-ROV-07	M128	38.2317	-26.3396	2016-07-05	15:34:00	2194	loose fragment			tephrite	WR	41.55	3.925	15.13	12.64		0.1542	6.767	12.35	3.692	0.879	0.5762			2.04	99.7034	51.4734	41.5288	25.92	395.7	322.912	102.2	79.4572	39.0235	69.3	61.1468	34.6787	110.1	100.62	0.7452	21.7	24.4034	2514.65	7297.11	23530.8	22.6	19.2909	661.5
IEAZO0909	738-ROV-08	M128	38.2334	-26.3269	2016-07-05	17:47:00	1992	jointed outcrop, appears fresh			tephrite	WR	41.42	3.308	13.14	14.41		0.2007	6.998	13.46	3.94	1.126	0.5403			1.12	99.663	49.0367	17.108	26.9394	358.5	279.278	209.1	197.667	40.5671	102.2	88.5816	77.5614	138.8	102.583	1.616	28.2	23.8015	2357.98	9347.6	19831.8	14.1	10.0688	669.5
IEAZO0910	738-ROV-09	M128	38.2334	-26.3269	2016-07-05	18:07:00	1988	angular basalt			tephrite	WR	44.55	3.865	15.89	12.67		0.1784	5.367	10.55	3.737	1.054	0.7436			1.11	99.715	45.631	15.0504	22.418	346.2	302.982	56.4	55.144	32.2278	51.6	52.3404	32.3927	115.1	108.865	1.516	22.9	29.2185	3245.22	8749.89	23171.1	13.8	12.9311	614
IEAZO0911	738-ROV-10	M128	38.2336	-26.3269	2016-07-05	18:22:00	1958	angular basalt, pillow fragment			tephrite	WR	44.08	4.007	15.85	13.14		0.1826	3.765	10.38	4.801	2.032	0.8546			0.56	99.6522	36.2125	9.33359	18.2837	391.3	318.434	9.7	7.9857	28.237	9.5	16.6884	42.9589	126.2	115.148	1.734	29.2	36.1213	3729.65	16868.9	24022.4	43.8	36.6122	793.5
IEAZO0912	738-ROV-11	M128	38.2336	-26.3269	2016-07-05	18:22:00	1958	probably pillow, fell on porch			tephrite-phonotephrite	WR	48.45	3.078	15.56	11.13		0.1996	3.573	7.167	5.989	2.052	1.281			1.02	99.4996	38.8772	16.625	12.7429	260.3	201.666	8.9	9.38127	17.6763	9	12.1786	16.0948	122.2	119.664	1.2	24.7	175.54	5590.54	17034.9	18452.9	40.2	37.7442	724.6
IEAZO0914	738-ROV-14	M128	38.2337	-26.3269	2016-07-05	18:43:00	1933	fresh angular basalt			tephrite	WR	41.09	3.933	13.59	12.58		0.177	4.528	14.07	3.503	1.492	0.686			4.05	99.699	41.6279	9.71806	20.0771	375.4	330.638	18.7	13.2863	35.3903	17.2	25.9315	33.9082	119.2	106.313	1.159	23.3	30.5442	2993.84	12386	23578.7	36.2	31.7803	690.2
IEAZO1047	789-ROV-01	M128	38.233	-26.3265	2016-07-15	10:17:00	1935.5	round to subrounded piece from debris			basalt	GL	46.6502	4.54347	13.4034		13.7011	0.204316	5.19416	10.4288	3.17316	0.957	0.689737	0.437895	0.0592105		99.4424	40.3305																3010.15	7944.63	27238.6
IEAZO1047	789-ROV-01	M128	38.233	-26.3265	2016-07-15	10:17:00	1935.5	round to subrounded piece from debris			basalt-tephrite	WR	45.41	4.114	14.78	12.88		0.1785	6.005	9.644	3.998	0.8103	0.7422			1.16	99.722	48.0179	38.82	25.68	366.5	386.1	76.2	64.98	43.01	50.2	50.02	75.8	123.8	104.6	1.629	19.9		3239.11	6726.79	24663.8	8.3	8.568	565.1
IEAZO1048	789-ROV-02	M128	38.2335	-26.3261	2016-07-15	10:37:00	1935.5	dike-structure			trachybasalt	WR	46	3.945	14.61	12.59		0.1579	5.122	9.521	4.214	1.34	0.877			1.35	99.7269	44.6308			361.6		17.9			25.9			126.8			21.1		3827.4	11124.1	23650.7	24.2		528.3
IEAZO1049	789-ROV-03	M128	38.2335	-26.3264	2016-07-15	10:57:00	1869.6	dike-structure			basalt	WR	46.12	2.965	13.38	11.96		0.1735	8.023	11.17	2.858	0.8625	0.5412			1.67	99.7232	57.065	26.55	26.88	291.8	298.6	309.7	303.2	42.99	128	122.8	62.2	101	83	1.145	17.8		2361.91	7160.13	17775.5	10.5	10.39	440.2
IEAZO1050	789-ROV-04	M128	38.2336	-26.3263	2016-07-15	11:21:00	1858	2 pieces, maybe pillows			tephrite-basalt-picrobasalt	WR	45.18	3.173	14.13	11.98		0.2082	7.623	11.34	2.943	0.7087	0.5621			1.87	99.718	55.7665	26.4007	29.0949	307.6	293.206	280.5	245.45	50.4335	105.5	115.952	67.942	109.9	113.057	1.76896	19.6	23.9807	2453.12	5883.34	19022.5	7.3	7.05465	479.6
IEAZO1051	789-ROV-05	M128	38.2336	-26.3262	2016-07-15	11:37:00	1851.7	hard ground			tephrite	WR	44.01	4.253	15.81	12.53		0.1633	5.584	10.74	3.847	0.7423	0.683			1.35	99.7126	46.8925	42.91	26.29	375	389.3	121.4	87.55	39.55	57.4	54.52	37.38	109.7	86.84	1.161	20.1		2980.75	6162.28	25497.2	8.4	7.845	660.6
IEAZO1052	789-ROV-06	M128	38.2304	-26.326	2016-07-15	12:15:00	1829	steep slope, debris, angular lava fragment			basalt-tephrite	WR	45.17	3.958	14.63	13.22		0.1398	6.315	9.463	3.969	0.8923	0.692			1.28	99.7291	48.6243	38.63	23.42	350	356	75.2	74.12	42.1	46.7	46.21	72.63	119.2	102.2	2.003	23.8		3020.03	7407.52	23728.6	10.4	11.2	530.4
IEAZO1053	789-ROV-07	M128	38.2341	-26.326	2016-07-15	12:47:00	1792	lava fragment			trachybasalt	WR	47.72	3.994	16.03	10.72		0.1808	4.135	10.16	4.3	1.407	0.7774			0.3	99.7242	43.3186	9.008	21.08	344.8	333.1	62.4	58.96	26.66	30.3	31.57	33.07	109.5	85.46	1.731	24.4		3392.73	11680.4	23944.4	26.3	27.71	593.5
IEAZO1054	789-ROV-08	M128	38.2343	-26.3259	2016-07-15	13:15:00	1760	lava fragment	1957.9 ± 7.7 ka	1815.4 ± 82.6 ka	basalt	WR	46.29	3.441	15.83	11.22		0.1517	6.005	10.51	3.495	1.066	0.6423			1.08	99.731	51.4659	18	20.04	298.7	286.7	110.5	79.9	34.13	82	75.71	31.84	110.2	85.77	1.62	21		2803.13	8849.51	20629.1	17.7	16.8	575.8
IEAZO1055	789-ROV-09	M128	38.2345	-26.3256	2016-07-15	13:24:00	1731.5	rounded fragment, appears fresh			basalt	WR	46.08	3.122	14.87	10.04		0.1382	6.645	11.47	3.227	1.01	0.6018			2.51	99.714	56.735	15.8901	22.3163	291.9	303.179	273.5	51.5876	32.0112	84.7	51.7351	33.2971	96.1	110.907	2.06552	20.3	28.561	2626.38	8384.62	18716.7	15.5	13.0585	515.6
IEAZO1056	789-ROV-10	M128	38.2348	-26.3255	2016-07-15	13:41:00	1689.7				tephrite	WR	44.14	3.9	15.31	12.1		0.2004	4.752	10.76	3.969	1.085	0.7442			2.77	99.7306	43.7607			342.9		33.2			35.3			121			21.7		3247.84	9007.24	23380.9	20		585.7
IEAZO1057	789-ROV-11	M128	38.2349	-26.3252	2016-07-15	13:55:00	1648.5	rough angular sample			tephrite	WR	42.71	3.295	16.27	10.37		0.1619	3.308	13.76	3.408	1.396	0.7493			4.29	99.7182	38.7267	7.636	14.21	303.3	296.4	22.6	20.36	30.39	22.8	21.15	26.68	107.4	82.89	1.434	20.1		3270.1	11589	19753.9	31	32.35	722.5
IEAZO1058	789-ROV-12	M128	38.2354	-26.3251	2016-07-15	14:13:00	1602.7				tephrite	WR	44.35	3.987	15.66	12.45		0.1545	4.894	10.68	3.799	0.8569	0.751			2.15	99.7324	43.7836	29.51	19.62	342.8	339	45.2	29.18	34.98	31.9	31.51	25.75	120.1	94.53	1.561	19.5	26.2363	3277.51	7113.64	23902.5	9.8	9.275	644.1
IEAZO1059	789-ROV-13A	M128	38.2356	-26.3251	2016-07-15	14:31:00	1551.2	pillows			tephrite	WR	43.43	4.089	15.61	12.17		0.1668	6.157	11.4	3.194	0.8536	0.667			1.98	99.7174	50.0594	25.69	25.26	374.3	377.7	90.5	92.88	38.32	59.8	56	35.84	111.3	87.03	1.337	23.3		2910.92	7086.25	24514	12.5	12.99	609.9
IEAZO1060	789-ROV-14	M128	38.2358	-26.325	2016-07-15	14:54:00	1497.7				tephrite-trachybasalt	WR	45.59	3.668	16.56	11.3		0.1363	4.005	10.31	3.903	1.715	0.7695			1.75	99.7068	41.2534	16.68	15.18	316.2	310.3	14.9	17.78	32.7	22.1	24.47	47.99	114.3	91.92	2.473	21.6		3358.25	14237.2	21990	35.8	36.29	693.5
IEAZO1061	789-ROV-15B	M128	38.2367	-26.325	2016-07-15	15:22:00	1438	basalt fragment			tephrite-trachybasalt	WR	46.35	3.684	17.09	11.85		0.179	3.628	9.508	4.244	1.651	0.9247			0.59	99.6987	37.7567			342.4		20			21			121.3			24		4035.58	13705.9	22085.9	32.6		707.4
IEAZO1062	789-ROV-16A	M128	38.2369	-26.3449	2016-07-15	16:01:00	1390	pillow fragment			tephrite	WR	40.81	4.603	15.3	13.82		0.2157	6.373	10.49	3.756	1.028	0.8094			2.5	99.7051	47.7444	18.5846	22.1231	419.3	364.255	36.1	29.7339	40.3028	68.3	68.5695	25.6812	120.7	117.063	1.93282	18.4	26.5753	3532.38	8534.04	27595.4	13.3	13.1232	776.4
IEAZO1063	789-ROV-16B	M128	38.2369	-26.3449	2016-07-15	16:01:00	1390	pillow fragment			tephrite	WR	44.01	4.478	15.28	13.17		0.1952	5.313	10.53	3.976	1.338	0.7506			0.66	99.7008	44.4227	9.901	21.15	408.7	394.8	32.9	30	40.08	25	25.24	20.13	115.5	91.77	1.15	19.6		3275.77	11107.5	26846.1	25.7	24.93	750.1
IEAZO1064	789-ROV-17	M128	38.2369	-26.3249	2016-07-15	16:34:00	1367	pillow fragment, located above a tabular structure, maybe separating the different pillow units	1656.7 ± 4.1 ka	1993.1 ± 50.4 ka	tephrite-trachybasalt	WR	45.77	4.271	15.49	12.49		0.1713	3.984	9.77	4.481	1.625	0.8546			0.78	99.6869	38.7251			389.9		8.1			20.7			122.8			23		3729.65	13490.1	25605.1	39.5		641.7
IEAZO1065	789-ROV-18	M128	38.2371	-26.3248	2016-07-15	16:55:00	1338	pillow fragment	1558.8 ± 4.5 ka		tephrite-trachybasalt- phonotephrite	WR	48.75	3.044	15.77	10.68		0.1693	4.145	6.944	5.433	1.916	1.279			1.39	99.5203	43.4698			197.7		< 0,7			11.6			119.7			23.6		5581.81	15905.9	18249.1	28.2		701.6
IEAZO1066	789-ROV-19	M128	38.2371	-26.3247	2016-07-15	17:40:00	1308	pillow fragment, first corals			tephrite	WR	41.04	4.595	15.54	13.72		0.2016	6.489	10.3	3.854	0.9211	0.8136			2.23	99.7043	48.3759	24.4132	21.7366	399.5	362.673	37.9	19.4207	37.2298	71.5	70.9346	22.8406	118.7	116.965	1.68819	18.5	26.3677	3550.71	7646.6	27547.5	11.9	11.8117	752.4
	Standards
		BE-N											38.53	2.60767	10.3433	12.5467		0.203833	13.1967	13.9867	3.046	1.38033	1.21667			2.44	99.4978				203.867		328.8			275.367			105.6			13.2					46		1375.67
		BR											38.41	2.61	10.39	12.78		0.2035	13.27	13.615	2.843	1.3595	1.193			2.81	99.484				207.7		323.05			265.5			157			14.6					47.25		1367.5
		GA											69.59	0.3707	14.62	2.665		0.08625	0.937	2.439	4.023	4.035	0.1481			0.88	99.794				51.8		12.4			3.4			60			14.9					169.7		298.8
		BHVO-2 (XRF)											49.455	2.6655	13.68	12.01		0.17175	7.386	11.34	2.1945	0.5045	0.3408			0	99.7481				311.4		281.3			109.1			96.8			18.65					9.5		387.55
		BHVO-2 (ICP-MS 1)																											4.64168	30.3186		299.339		275.999	43.3579		123.208	125.346		97.5568	4.5865		21.2491					8.8981
		BHVO-2 (ICP-MS 2)																											4.59599	27.1225		263.424		240.175	37.9018		105.564	104.819		89.8541	4.64684		18.4906					8.32649
	mean Std.	A99											50.65	4.05	12.33		13.27	0.188	4.99	9.34	2.67	0.823	0.452	0.037	0.021		98.81
	Micorprobe	VG-2											50.16	1.83	13.81		11.66	0.205	6.82	11.28	2.61	0.177	0.206	0.343	0.0275		99.124
		VG-568											76.658	0.0714	12.043		1.115	0.01978	0.03778	0.4486	3.2291	4.7625	0.01305	0.0107	0.103		98.489
	mean Std.	Erlangen Nd
	Nd
	mean Std.	AMES Grenoble
	Hf
	mean Std.	NBS981
	Pb
	high precision double spike
	mean Std.	NBS987
	Sr
affiliated institution
1-GeoZentrum Nordbayern, Friedrich-Alexander-Universität Erlangen-Nürnberg (FAU), Schlossgarten 5, 91054 Erlangen, Germany
2-Department of Geoscience and Geography, Rsearch programm of Geology and Geophysics (GeoHel), PO Box 64, FIN-00014 University of Helsinki, Finland
3-College of Earth, Ocean and Atmospheric Sciences, Oregon State University, 104 CEOAS Admin Bldg, Corvallis, OR 97331-5503 USA
[truncated: 45 more columns]
