# Supplementary material for: Rifting of the oceanic Azores Plateau with episodic volcanic activity
Source: Sci Rep. 2020 Nov 12;10:19718. doi: 10.1038/s41598-020-76691-1 (PMC7665008; doi:10.1038/s41598-020-76691-1)
Supplement: Supplementary file 4 — Supplementary Material IV. [file 41598_2020_76691_MOESM4_ESM.xlsx]

## Sheet: N-Hirondelle Basin, Azores-M128
Rifting of the oceanic Azores Plateau with episodic volcanic activity
authors	affiliated institution
B.Storch*	1
K.M. Haase	1
R.H.W.Romer	1
C. Beier	1,2
A.A.P. Koppers	3
Supplementary material IV
IGSN	Cruise	Sample	Latitude	Longitude	Date	Time	water depth	IGSN	comment
			N	W		(Azores)	[mbsl]
IEAZO0903	M128	738-ROV-02	38.2304	-26.3317	2016-07-05	13:10:00	2427	IEAZO0903	lava flow
IEAZO1054	M128	789-ROV-08	38.2343	-26.3259	2016-07-15	13:15:00	1760	IEAZO1054	lava fragment
IEAZO1064	M128	789-ROV-17	38.2369	-26.3249	2016-07-15	16:34:00	1367	IEAZO1064	pillow fragment, located above a tabular structure that could separate these different pillows
IEAZO1065	M128	789-ROV-18	38.2371	-26.3248	2016-07-15	16:55:00	1338	IEAZO1065	pillow fragment
affiliated institution
1-GeoZentrum Nordbayern, Friedrich-Alexander-Universität Erlangen-Nürnberg (FAU), Schlossgarten 5, 91054 Erlangen, Germany
2-Department of Geoscience and Geography, Rsearch programm of Geology and Geophysics (GeoHel), PO Box 64, FIN-00014 University of Helsinki, Finland
3-College of Earth, Ocean and Atmospheric Sciences, Oregon State University, 104 CEOAS Admin Bldg, Corvallis, OR 97331-5503 USA

## Sheet: 738-ROV-02-GM
Relative Abundances			36Ar [fA]	%1s	37Ar [fA]	%1s	38Ar [fA]	%1s	39Ar [fA]	%1s	40Ar [fA]	%1s	40(r)/39(k)	± 2s	Age	± 2s	40Ar(r)	39Ar(k)	K/Ca	± 2s
															(Ma)		(%)	(%)
18E10886	1.8	4	0.274847	0.74305	32.9824	0.47618	0.390473	2.59131	26.3063	0.101275	94.4908	0.0586398	0.649459	0.074584	1.83746	0.210907	18.0664	2.21013	0.342685	0.00333671
18E10888	2	4	0.147273	1.20564	30.2298	0.488981	0.318498	2.65584	23.7198	0.107212	57.1966	0.0950321	0.704377	0.0557063	1.99275	0.157512	29.1871	1.99281	0.337124	0.00337539
18E10890	2.4	4	0.133885	1.30653	38.0048	0.447802	0.360404	2.50659	28.86	0.0951074	56.9267	0.0940026	0.725813	0.0434919	2.05336	0.122971	36.7653	2.42459	0.326256	0.00298725
18E10891	2.8	4	0.11548	1.50141	41.8359	0.434618	0.365566	2.40108	30.3491	0.094512	51.9934	0.103256	0.71412	0.0390718	2.0203	0.110475	41.647	2.54959	0.311659	0.00277248
18E10893	3.2	4	0.104323	1.63053	48.3029	0.423793	0.40788	2.10363	33.2212	0.0901438	51.0069	0.10569	0.735817	0.0340859	2.08164	0.0963743	47.8795	2.79074	0.295464	0.00256045
18E10894	3.6	4	0.109401	1.58369	56.8799	0.401237	0.447107	1.93514	37.1529	0.0848365	54.4741	0.0995031	0.72969	0.0311261	2.06432	0.0880066	49.718	3.12086	0.280592	0.00230156
18E10896	4.1	4	0.114897	1.51688	72.1823	0.388953	0.529155	1.71025	44.3999	0.0788833	60.2104	0.0902193	0.730932	0.0262636	2.06783	0.0742582	53.8436	3.72939	0.264221	0.00209733
18E10897	4.6	4	0.120055	1.46447	89.1543	0.380561	0.603803	1.40714	51.5133	0.0756996	64.8696	0.0840085	0.717279	0.0228344	2.02923	0.0645639	56.8962	4.32659	0.248177	0.00192603
18E10899	5.4	4	0.133989	1.31138	123.292	0.371906	0.796679	1.1876	66.8872	0.0713241	77.7737	0.070701	0.724957	0.0178096	2.05094	0.0503557	62.2742	5.61743	0.233004	0.00176478
18E10900	6.2	4	0.152792	1.17071	155.609	0.36808	0.969715	1.00037	80.4002	0.06881	89.994	0.0608667	0.718738	0.0154111	2.03336	0.0435745	64.1319	6.7519	0.221896	0.00166189
18E10902	7	4	0.151642	1.17268	169.716	0.367836	1.04852	0.911844	86.2312	0.0679294	92.3234	0.0585953	0.713933	0.0141464	2.01977	0.0399988	66.5979	7.24143	0.218203	0.00163248
18E10903	7.9	4	0.149664	1.192	170.915	0.367042	1.04415	0.863043	88.0885	0.0680787	93.174	0.0594596	0.716138	0.0138084	2.026	0.039043	67.6206	7.39753	0.221343	0.00165264
18E10904	8.8	4	0.146117	1.2105	163.798	0.367853	1.07398	0.843355	87.272	0.0674994	92.5565	0.0590205	0.721151	0.013789	2.04018	0.0389879	67.9157	7.32926	0.228829	0.00171169
18E10906	9.7	4	0.126544	1.39025	137.38	0.371505	0.899855	1.01521	75.3926	0.0697671	79.8966	0.0681274	0.714784	0.0154141	2.02218	0.0435832	67.37	6.33183	0.235703	0.00178199
18E10907	10.6	4	0.115223	1.51078	116.648	0.373468	0.804864	1.15453	66.7566	0.0705411	71.7222	0.0758104	0.709661	0.0170211	2.00769	0.0481273	65.9786	5.60681	0.245809	0.00186858
18E10908	11.5	4	0.105107	1.63538	96.572	0.376584	0.693211	1.29612	57.238	0.0736791	63.3351	0.0858124	0.704925	0.0194274	1.9943	0.0549317	63.6374	4.80754	0.254584	0.00195388
18E10910	12.5	4	0.0931361	1.86184	78.9225	0.385203	0.574587	1.48214	47.628	0.077318	54.4117	0.100053	0.703761	0.0231435	1.99101	0.0654391	61.5365	4.00045	0.259219	0.00203696
18E10911	13.6	4	0.133536	2.60592	71.3257	0.38935	0.512716	1.77374	41.9438	0.0802779	62.8671	1.3913	0.70612	0.0658602	1.99768	0.186222	47.0596	3.52292	0.25259	0.00200839
18E10912	14.7	4	0.0941726	1.83106	74.387	0.388107	0.504894	1.86477	38.1386	0.0840541	48.2886	0.110969	0.701169	0.0288905	1.98368	0.0816894	55.3093	3.2028	0.220187	0.00174885
18E10914	15.8	4	0.0779829	2.2011	65.6288	0.396085	0.392452	2.29537	30.2091	0.0937867	38.5403	0.139193	0.695702	0.0353544	1.96822	0.0999673	54.4552	2.53653	0.197654	0.00160918
18E10915	16.9	4	0.0801537	2.14155	74.0455	0.388431	0.349152	2.54994	28.1325	0.0968237	36.6127	0.14612	0.679756	0.0379728	1.92313	0.107374	52.1429	2.36147	0.163096	0.00130594
18E10916	17.5	4	0.0646164	2.6368	63.2147	0.399602	0.288438	3.03933	21.9199	0.111452	28.8278	0.184325	0.684679	0.0473932	1.93705	0.13401	51.9648	1.83968	0.148828	0.00123501
18E10918	18	4	0.0531659	3.19266	47.8839	0.415962	0.219741	3.92958	17.4905	0.130669	23.5176	0.225828	0.675799	0.0585506	1.91194	0.165561	50.1722	1.46807	0.15679	0.00136744
18E10919	18.5	4	0.042789	3.93317	38.9783	0.450245	0.196773	4.58638	14.4802	0.15199	19.5571	0.271959	0.70292	0.0694738	1.98863	0.19644	51.9549	1.21544	0.159466	0.00151587
18E10920	19	4	0.0420734	4.01253	39.6826	0.445574	0.171969	5.35911	12.859	0.167105	18.1422	0.291918	0.702104	0.0784041	1.98632	0.221691	49.6654	1.07908	0.139063	0.00132388
18E10922	19.5	4	0.0384782	4.35148	35.246	0.462171	0.155413	5.93622	11.3715	0.183016	16.5097	0.323187	0.711645	0.087749	2.0133	0.248111	48.9188	0.954248	0.138456	0.00137688
18E10923	20	4	0.0406121	4.13849	33.3708	0.469709	0.142773	6.30292	10.758	0.194536	16.6504	0.318739	0.693747	0.0933353	1.96269	0.263913	44.7344	0.902761	0.138346	0.00140712
18E10924	20.5	4	0.033093	5.03954	25.8743	0.531036	0.114914	7.97965	9.02186	0.230586	14.1103	0.379483	0.722707	0.109859	2.04458	0.310621	46.1234	0.757189	0.149656	0.00173335
18E10926	21	4	0.0344474	4.84728	23.5831	0.573181	0.119716	7.30364	8.48703	0.23889	13.6512	0.392093	0.646292	0.117114	1.82851	0.331174	40.1086	0.712343	0.154471	0.00191896
18E10927	21.5	4	0.0314099	5.33359	19.8013	0.641142	0.102403	8.97943	7.52567	0.265098	12.8822	0.412679	0.70454	0.132224	1.99321	0.373867	41.0892	0.631712	0.163149	0.00226438
18E10929	22	4	0.0308818	5.41938	19.335	0.661754	0.0838918	10.5776	6.9921	0.285888	11.9991	0.443759	0.64864	0.142132	1.83514	0.401919	37.7303	0.586874	0.155225	0.00223856
		S	3.09178	0.327468	2254.78	0.0812117	14.6837	0.342955	1190.75	0.0167557	1568.51	0.0588606
Information on Analysis and Constants Used in Calculations									Results		40(a)/36(a)	± 2s	40(r)/39(k)	± 2s	Age	± 2s	MSWD	39Ar(k)	K/Ca	± 2s
															(Ma)			(%,n)
Sample = 789ROV-02				Age Equations = Min et al. (2000)					Age Plateau				0.714235	0.00463621	2.02062	0.0135012	0.793584	100	0.198588	0.0193921
Material = Groundmass				Negative Intensities = Allowed										0.00649115		0.0066817	0.780662	31
Location = N-Hirondelle Basin				Collector Calibrations = 36Ar					Full External Error							0.0475598	1.5164	2σ Confidence Limit
Region = Azores Plateau				Decay 40K = 5.530 ± 0.048 E-10 1/a					Analytical Error							0.0131089	1	Error Magnification
Analyst = Tim OBrien				Decay 39Ar = 2.940 ± 0.016 E-07 1/h
Irradiation = 18-OSU-01 (1A29-18)				Decay 37Ar = 8.230 ± 0.012 E-04 1/h					Total Fusion Age				0.710727	0.00579626	2.0107	0.0167014		31	0.226806	0.000376166
Position = X: 999 | Y: 999 | Z/H: 48.44 mm				Decay 36Cl = 2.257 ± 0.015 E-06 1/a										0.00815539		0.00830624
FCT-NM Age = 28.201 ± 0.023 Ma				Decay 40K(EC,β⁺) = 0.580 ± 0.009 E-10 1/a					Full External Error							0.0483552
FCT-NM Reference = Kuiper et al (2008)				Decay 40K(β⁻) = 4.950 ± 0.043 E-10 1/a					Analytical Error							0.016389
FCT-NM 40Ar/39Ar Ratio = 10.04080 ± 0.00803				Atmospheric 40/36(a) = 291.07 ± 2.92
FCT-NM J-value = 0.00156535 ± 0.00000125				Atmospheric 38/36(a) = 0.1869					Normal Isochron		286.66	3.87479	0.721135	0.00752986	2.04013	0.0215389	0.996711	100
Air Shot 40Ar/36Ar = 305.6950 ± 0.3026				Production 39/37(ca) = 0.0006425 ± 0.0000059								0.013517		0.0104417		0.0105576	0.470042	31
Air Shot MDF = 0.99165167 ± 0.00062150 (LIN)				Production 38/37(ca) = 0.0001800 ± 0.0000173					Full External Error							0.0508322	1.52523	2σ Confidence Limit
Experiment Type = Incremental Heating				Production 36/37(ca) = 0.0002703 ± 0.0000005					Analytical Error							0.0212904	1	Error Magnification
Extraction Method = Bulk Laser Heating				Production 40/39(k) = 0.000607 ± 0.000059												18		Number of Iterations
Heating = 55 sec				Production 38/39(k) = 0.012077 ± 0.000011												6.83866e-06		Convergence
Isolation = 6.00 min				Production 36/38(cl) = 262.80 ± 1.71
Instrument = ARGUS-VI-E				Scaling Ratio K/Ca = 0.430					Inverse Isochron		286.948	3.88866	0.721215	0.00754336	2.04036	0.0215767	0.976372	100
Preferred Age = Plateau Age				Abundance Ratio 40K/K = 1.1700 ± 0.0100 E-04								0.0135518		0.0104592		0.0105749	0.501134	31
Age Classification = Crystallization Age				Atomic Weight K = 39.0983 ± 0.0001 g					Full External Error							0.0508529	1.52523	2σ Confidence Limit
IGSN = Undefined									Analytical Error							0.0213286	1	Error Magnification
Rock Class = Undefined									Notes							3		Number of Iterations
Lithology = Undefined									Subatmospheric Initial 40Ar/36Ar = 291.07 ± 1.00 (%SD). Plateau age of 2.0 Ma							3.01774e-05		Convergence
Lat-Lon = Undefined - Undefined																0.480732		Spreading Factor
							Figure 1: Groundmass age IEAZO0903/ M128 789-ROV-02 (a) Plateau age & (b) inverse isochron age.

## Sheet: 789-ROV-08-GM
Relative Abundances			36Ar [fA]	%1s	37Ar [fA]	%1s	38Ar [fA]	%1s	39Ar [fA]	%1s	40Ar [fA]	%1s	40(r)/39(k)	± 2s	Age	± 2s	40Ar(r)	39Ar(k)	K/Ca	± 2s
															(ka)		(%)	(%)
18E10946	1.8		0.458736	0.498294	71.1495	0.388505	1.02824	1.14439	72.5518	0.0752452	179.373	0.017877	0.682125	0.0205312	1918.43	57.712	27.5729	3.85529	0.438198	0.0034682
18E10948	2		0.169227	0.729294	57.1183	0.394187	0.751978	1.12839	59.4936	0.076113	88.9271	0.0290837	0.730726	0.0128865	2055.04	36.2203	48.8566	3.16144	0.447606	0.00359407
18E10950	2.4		0.121116	0.895696	63.3713	0.387911	0.789891	1.07584	64.4366	0.0733576	78.7355	0.0351774	0.744897	0.0103264	2094.87	29.0239	60.9234	3.42405	0.436952	0.00345014
18E10951	2.8		0.124799	0.897201	92.0766	0.374817	1.05099	0.813339	88.8368	0.0691278	94.46	0.0286209	0.730843	0.00774066	2055.36	21.7568	68.6878	4.72048	0.414594	0.00316043
18E10953	3.2		0.08047	1.2485	66.7393	0.388451	0.735584	1.12857	61.6983	0.0748843	63.4456	0.0433758	0.729214	0.0098639	2050.79	27.7248	70.8639	3.27834	0.397245	0.00314311
18E10954	3.6		0.101379	0.98177	123.849	0.371562	1.23011	0.750789	105.259	0.0674797	96.6789	0.0289215	0.727801	0.00582656	2046.81	16.3769	79.1793	5.5926	0.365181	0.0027582
18E10956	4.1		0.0773314	1.23048	99.765	0.374263	0.960726	0.881201	81.3907	0.0703603	73.5234	0.0355915	0.720443	0.00711861	2026.13	20.0088	79.6906	4.32429	0.350528	0.00266984
18E10957	4.6		0.0903365	1.15793	154.666	0.367705	1.34591	0.673168	114.422	0.066794	96.19	0.0293645	0.715341	0.00561556	2011.79	15.7842	85.0191	6.07877	0.317839	0.00237575
18E10959	5.4		0.0904629	1.10931	177.166	0.366741	1.43308	0.610894	120.831	0.0665528	98.4202	0.0293292	0.710474	0.00513984	1998.11	14.4471	87.1427	6.41874	0.292991	0.00218421
18E10960	6.2		0.092454	1.08107	206.912	0.366611	1.52575	0.549427	127.654	0.0662714	101.109	0.0271201	0.707637	0.00487809	1990.14	13.7115	89.2485	6.78052	0.26501	0.00197468
18E10962	7	4	0.118217	0.894393	288.643	0.364867	1.90176	0.456876	160.356	0.0650342	123.901	0.0235161	0.698788	0.00420253	1965.27	11.8127	90.3346	8.51658	0.238611	0.00176874
18E10963	7.9	4	0.109287	0.922904	284.701	0.364759	1.69171	0.541424	143.399	0.0653434	109.568	0.0237437	0.697733	0.00447623	1962.3	12.5821	91.2007	7.61508	0.216307	0.0016032
18E10964	8.8	4	0.102009	0.97908	270.513	0.36503	1.5269	0.572814	126.783	0.0661654	96.726	0.0289877	0.695938	0.00497864	1957.25	13.9943	91.0947	6.73206	0.201254	0.00149329
18E10966	9.7	4	0.0803967	1.23364	218.253	0.365893	1.14805	0.759856	96.5316	0.0681516	73.4262	0.0374492	0.695531	0.00635973	1956.11	17.8764	91.3068	5.12531	0.189909	0.00141371
18E10967	10.6	4	0.0852501	1.15389	217.218	0.36596	1.12835	0.757064	93.5038	0.0680247	72.3613	0.034714	0.690449	0.00650921	1941.82	18.2967	89.0852	4.96436	0.184822	0.001376
18E10968	11.5	4	0.0641597	1.45216	162.099	0.368068	0.799648	1.10005	66.2215	0.0734744	51.7567	0.0499677	0.691269	0.00858643	1944.13	24.1356	88.3071	3.51559	0.175389	0.00131667
18E10970	12.5		0.0549054	1.71244	131.327	0.370036	0.627709	1.3921	50.9682	0.0786321	40.5634	0.0601711	0.683863	0.0111559	1923.31	31.3584	85.7856	2.70559	0.166607	0.00126065
18E10971	13.6		0.0510873	1.77995	117.352	0.371412	0.557752	1.45217	46.3593	0.0808582	37.6792	0.0685675	0.689831	0.0118495	1940.09	33.3078	84.7367	2.46101	0.169594	0.0012894
18E10972	14.7		0.0471869	1.99533	111.789	0.37394	0.458447	1.79722	37.7063	0.0887941	30.5896	0.0866392	0.678954	0.0150423	1909.51	42.283	83.5317	2.0011	0.144762	0.00111288
18E10974	15.8		0.0572998	1.642	139.937	0.369263	0.4743	1.70735	37.479	0.0895841	30.8855	0.0835722	0.671533	0.0151984	1888.65	42.7225	81.2938	1.98805	0.114889	0.000873235
18E10975	16.9		0.0422681	2.22866	97.4732	0.375467	0.353675	2.30954	27.3197	0.105611	22.8697	0.107098	0.665834	0.0207034	1872.63	58.1973	79.3569	1.44931	0.120244	0.000938167
18E10976	17.5		0.0330591	2.71411	80.5148	0.380967	0.250654	3.35633	20.0521	0.130315	16.7025	0.147216	0.667608	0.026831	1877.62	75.4218	79.9425	1.06346	0.106814	0.000860403
18E10978	18		0.0272883	3.30677	63.0941	0.389094	0.233312	3.68876	17.1833	0.146371	14.5809	0.165302	0.673582	0.0314091	1894.41	88.2902	79.193	0.911516	0.116832	0.000971677
18E10979	18.5		0.0215352	4.13414	48.6543	0.401466	0.161504	5.41792	12.7167	0.190058	10.8507	0.217772	0.659456	0.0418164	1854.7	117.547	77.0966	0.67451	0.112112	0.000996429
18E10980	19		0.0186148	4.70468	39.0465	0.429568	0.14974	5.61685	11.4659	0.208406	9.79656	0.249025	0.647498	0.0456013	1821.09	128.189	75.6173	0.608329	0.125992	0.00120362
18E10982	19.5		0.0175857	5.04915	29.8338	0.458359	0.116251	6.84559	9.13751	0.254451	8.50599	0.362224	0.623667	0.058108	1754.1	163.353	66.8565	0.48484	0.131424	0.00137868
18E10983	20		-0.0646524	10.1531	26.9944	0.475456	0.102939	8.23334	8.06225	0.281573	-16.7898	12.7573	0.555257	0.718515	1561.77	2020.1	-26.6054	0.427763	0.128149	0.00141705
18E10984	20.5		0.012269	7.24388	23.3346	0.504491	0.104597	7.8816	6.84866	0.333277	5.97421	0.417344	0.615963	0.0773817	1732.44	217.537	70.4576	0.36336	0.125928	0.00152384
18E10986	21		0.0106827	8.13121	20.4844	0.540972	0.0774809	11.2212	5.68612	0.398641	5.10609	0.47429	0.631469	0.0911024	1776.03	256.103	70.1574	0.301642	0.119084	0.00160178
18E10987	21.5		0.011508	7.67001	16.4669	0.612025	0.0674347	11.5062	4.36011	0.51243	4.76266	0.516603	0.615061	0.120715	1729.91	339.357	56.1709	0.231273	0.113579	0.00181505
18E10989	22		0.00719828	12.2222	15.5884	0.64513	0.0637773	13.9157	4.23697	0.530617	3.77153	0.639773	0.68311	0.123819	1921.2	348.045	76.5596	0.224755	0.116598	0.0019498
		S	2.31347	0.375986	3516.13	0.081134	22.8482	0.211035	1882.95	0.015937	1724.45	0.124494
Information on Analysis and Constants Used in Calculations									Results		40(a)/36(a)	± 2s	40(r)/39(k)	± 2s	Age	± 2s	MSWD	39Ar(k)	K/Ca	± 2s
															(ka)			(%,n)
Sample = 789ROV-08				Age Equations = Min et al. (2000)					Age Plateau				0.696168	0.00249214	1957.9	7.67296	1.29658	36.469	0.1971	0.0176807
Material = Groundmass				Negative Intensities = Allowed										0.0035798		0.00391897	0.262022	6
Location = N-Hirondelle Basin				Collector Calibrations = 36Ar					Full External Error							44.8492	2.26491	2σ Confidence Limit
Region = Azores Plateau				Decay 40K = 5.530 ± 0.048 E-10 1/a					Analytical Error							7.0051	1.13868	Error Magnification
Analyst = Tim OBrien				Decay 39Ar = 2.940 ± 0.016 E-07 1/h
Irradiation = 18-OSU-01 (1A32-18)				Decay 37Ar = 8.230 ± 0.012 E-04 1/h					Total Fusion Age				0.702152	0.00359914	1974.72	10.598		31	0.229996	0.000380361
Position = X: 999 | Y: 999 | Z/H: 51.57 mm				Decay 36Cl = 2.257 ± 0.015 E-06 1/a										0.00512587		0.00536685
FCT-NM Age = 28.201 ± 0.023 Ma				Decay 40K(EC,β⁺) = 0.580 ± 0.009 E-10 1/a					Full External Error							45.8103
FCT-NM Reference = Kuiper et al (2008)				Decay 40K(β⁻) = 4.950 ± 0.043 E-10 1/a					Analytical Error							10.1166
FCT-NM 40Ar/39Ar Ratio = 10.10052 ± 0.00808				Atmospheric 40/36(a) = 295.50 ± 0.70
FCT-NM J-value = 0.00155610 ± 0.00000124				Atmospheric 38/36(a) = 0.1869					Normal Isochron No Convergence		237.158	81.99	0.710229	0.0201869	1997.42	56.8316	1.44199	36.469
Air Shot 40Ar/36Ar = 305.5890 ± 0.3056				Production 39/37(ca) = 0.0006425 ± 0.0000059								0.345719		0.0284232		0.0284525	0.21716	6
Air Shot MDF = 0.99173560 ± 0.00062266 (LIN)				Production 38/37(ca) = 0.0001800 ± 0.0000173					Full External Error							72.5397	2.41421	2σ Confidence Limit
Experiment Type = Incremental Heating				Production 36/37(ca) = 0.0002703 ± 0.0000005					Analytical Error							56.7417	1.20083	Error Magnification
Extraction Method = Bulk Laser Heating				Production 40/39(k) = 0.000607 ± 0.000059												100		Number of Iterations
Heating = 55 sec				Production 38/39(k) = 0.012077 ± 0.000011												1.80136e-05		Convergence
Isolation = 6.00 min				Production 36/38(cl) = 262.80 ± 1.71
Instrument = ARGUS-VI-E				Scaling Ratio K/Ca = 0.430					Inverse Isochron Clustered Points		253.306	93.5386	0.706482	0.0215122	1986.89	60.5506	1.41786	36.469
Preferred Age = Plateau Age				Abundance Ratio 40K/K = 1.1700 ± 0.0100 E-04								0.369271		0.0304497		0.030475	0.225065	6
Age Classification = Crystallization Age				Atomic Weight K = 39.0983 ± 0.0001 g					Full External Error							75.3471	2.41421	2σ Confidence Limit
IGSN = Undefined									Analytical Error							60.4671	1.19074	Error Magnification
Rock Class = Undefined									Notes							4		Number of Iterations
Lithology = Undefined									Slight 40Ar loss at low temperature heating steps							0.000457498		Convergence
Lat-Lon = Undefined - Undefined																0.0249783		Spreading Factor
							Figure 2: Groundmass age IEAZO1054/ M128 789-ROV-08 (a) Plateau age & (b) inverse isochron age.

## Sheet: 789-ROV-08-Plag
Relative Abundances			36Ar [fA]	%1s	37Ar [fA]	%1s	38Ar [fA]	%1s	39Ar [fA]	%1s	40Ar [fA]	%1s	40(r)/39(k)	± 2s	Age	± 2s	40Ar(r)	39Ar(k)	K/Ca	± 2s
															(ka)		(%)	(%)
18E11066	1.5		0.0617688	0.977327	191.968	0.369064	0.0414662	20.7862	2.51377	0.390135	3.88174	1.40668	0.401919	0.164595	1135.28	464.777	24.7508	3.35688	0.00535448	5.93494e-05
18E11068	2	4	0.0959387	0.711547	323.287	0.366933	0.0634233	13.8936	4.11154	0.240014	4.68744	1.16394	0.552604	0.119716	1560.73	337.97	46.0224	5.48213	0.00519244	4.65952e-05
18E11070	2.3	4	0.0643868	0.873017	220.714	0.3687	0.0412522	20.0986	2.82515	0.348497	2.87097	1.90675	0.548674	0.140906	1549.63	397.793	51.2817	3.7682	0.00522774	5.46602e-05
18E11071	2.7	4	0.134491	0.564594	458.826	0.365949	0.090395	9.45944	5.89861	0.175727	6.42947	0.855873	0.594636	0.0979258	1679.38	276.435	51.8274	7.86941	0.00525175	4.34147e-05
18E11073	3.1	4	0.0709552	0.837806	243.239	0.367965	0.0462326	19.0684	3.16595	0.323223	3.47214	1.57022	0.641748	0.133032	1812.37	375.509	55.627	4.22646	0.00532051	5.35922e-05
18E11074	3.6	4	0.111497	0.609464	391.582	0.366469	0.0663116	12.7891	5.06597	0.206968	4.93684	1.11836	0.677862	0.101238	1914.31	285.747	66.1049	6.76082	0.00528672	4.54052e-05
18E11076	4.2	4	0.097479	0.644976	347.265	0.366657	0.0565065	15.157	4.52832	0.228794	4.12227	1.33329	0.708891	0.104044	2001.88	293.653	74.0349	6.04577	0.0053309	4.70794e-05
18E11077	4.8	4	0.088054	0.716956	310.015	0.367178	0.0545117	16.2409	4.04251	0.262005	3.58025	1.5392	0.603642	0.113914	1704.8	321.564	64.7997	5.39717	0.00533081	4.92517e-05
18E11079	5.2	4	0.128215	0.598064	449.088	0.366088	0.0692054	11.8944	5.94741	0.177161	5.65045	0.965386	0.641432	0.0970034	1811.48	273.812	64.2389	7.94673	0.00541835	4.48433e-05
18E11080	5.8	4	0.125383	0.611545	438.181	0.366222	0.0848784	10.1595	5.83656	0.180479	5.5533	0.993825	0.629763	0.098205	1778.54	277.208	62.9959	7.80091	0.00545131	4.52944e-05
18E11082	6.5	4	0.103872	0.700661	364.045	0.366658	0.0581151	14.667	4.93658	0.217983	4.61876	1.19269	0.637802	0.10687	1801.23	301.665	64.9391	6.60396	0.00555467	4.83257e-05
18E11083	7.2	4	0.0936945	0.720491	323.301	0.367172	0.0637816	12.4618	4.46899	0.233485	4.52027	1.21962	0.62286	0.108856	1759.05	307.277	58.7171	5.98408	0.00566762	5.03247e-05
18E11085	8	4	0.0576006	1.01037	202.126	0.369245	0.0509799	16.2651	2.84665	0.348329	2.91153	1.88857	0.748483	0.141531	2113.62	399.434	69.8418	3.81516	0.00577963	6.02633e-05
18E11086	8.9	4	0.0738789	0.820547	251.759	0.368108	0.0620908	13.8139	3.65359	0.290035	4.12358	1.32558	0.687072	0.117073	1940.3	330.44	58.1811	4.90357	0.005964	5.71679e-05
18E11088	9.7	4	0.0400748	1.33014	135.284	0.373991	0.0268191	31.9352	1.97781	0.495918	2.27342	2.45047	0.653539	0.182977	1845.65	516.479	54.3572	2.65537	0.0060102	7.70635e-05
18E11089	10.6	4	0.0494739	1.16226	163.827	0.371164	0.0403475	20.2716	2.4311	0.406382	3.21451	1.72618	0.721911	0.160542	2038.63	453.105	52.2336	3.26617	0.00610467	6.90892e-05
18E11091	11.6	4	0.0398449	1.35075	129.013	0.375558	0.0378761	23.1845	1.81983	0.558143	2.42136	2.27514	0.547423	0.199982	1546.1	564.573	39.2688	2.43918	0.00578923	8.06561e-05
18E11092	12.5	4	0.0343179	1.44442	113.018	0.377603	0.0240893	36.387	1.63225	0.578967	2.36645	2.32261	0.802548	0.206502	2266.2	582.746	52.893	2.19019	0.00593398	8.49095e-05
18E11094	13.4		0.0340385	1.55094	105.308	0.380199	0.0363544	24.1788	1.56148	0.665706	2.32874	2.35189	0.455757	0.226362	1287.29	639.138	29.2354	2.09776	0.00609961	9.689e-05
18E11095	14.6		0.0275316	1.77011	91.2893	0.383024	0.019397	43.9373	1.37152	0.709451	1.75009	3.13023	0.689574	0.239508	1947.36	676.008	51.7299	1.84366	0.00618401	0.000103329
18E11097	16		0.0270929	1.78868	91.4298	0.384346	0.0326156	24.8212	1.42229	0.653031	1.85776	2.96639	0.846193	0.229807	2389.36	648.469	62.1081	1.91482	0.00641283	0.000100463
18E11098	17		0.0195136	2.46986	66.5751	0.399039	0.0148614	56.7732	0.976852	1.01696	1.24685	4.41788	0.853899	0.331163	2411.11	934.462	63.9698	1.31172	0.00603308	0.000137174
18E11100	18		0.0227389	2.11785	78.1888	0.390114	0.00434694	208.918	1.19635	0.837046	1.50129	3.64589	0.895615	0.270529	2528.82	763.321	68.3727	1.60948	0.00630306	0.000120751
18E11102	18.5		0.0110322	4.15982	39.0169	0.457196	-0.0172083	49.2928	0.530943	1.73586	0.63851	8.66618	0.977741	0.583258	2760.53	1645.5	77.4639	0.710398	0.00557518	0.000209522
		S	1.61287	0.183669	5528.34	0.0861762	1.06865	3.91534	74.762	0.0661873	80.958	0.332673
Information on Analysis and Constants Used in Calculations									Results		40(a)/36(a)	± 2s	40(r)/39(k)	± 2s	Age	± 2s	MSWD	39Ar(k)	K/Ca	± 2s
															(ka)			(%,n)
Project = BEIER (17-31)				Age Equations = Min et al. (2000)					Age Plateau				0.642828	0.0292371	1815.42	82.5785	0.930942	87.1553	0.00548109	0.000131479
Sample = 789ROV-08				Negative Intensities = Allowed										0.0454821		0.0454873	0.532337	17
Material = Plagioclase				Collector Calibrations = 36Ar					Full External Error							92.1846	1.70711	2σ Confidence Limit
Location = N-Hirondelle Basin				Decay 40K = 5.530 ± 0.048 E-10 1/a					Analytical Error							82.5275	1	Error Magnification
Region = Azores Plateau				Decay 39Ar = 2.940 ± 0.016 E-07 1/h
Analyst = Tim OBrien				Decay 37Ar = 8.230 ± 0.012 E-04 1/h					Total Fusion Age				0.644287	0.0283045	1819.53	79.9476		24	0.00553879	1.23301e-05
Irradiation = 18-OSU-01 (1A30-18)				Decay 36Cl = 2.257 ± 0.015 E-06 1/a										0.0439315		0.0439385
Position = X: 999 | Y: 999 | Z/H: 49.42 mm				Decay 40K(EC,β⁺) = 0.580 ± 0.009 E-10 1/a					Full External Error							89.8779
FCT-NM Age = 28.201 ± 0.023 Ma				Decay 40K(β⁻) = 4.950 ± 0.043 E-10 1/a					Analytical Error							79.8946
FCT-NM Reference = Kuiper et al (2008)				Atmospheric 40/36(a) = 295.50
FCT-NM 40Ar/39Ar Ratio = 10.05902 ± 0.00805				Atmospheric 38/36(a) = 0.1869					Normal Isochron		287.818	64.9276	0.637691	0.103743	1800.92	292.852	0.864355	87.1553
FCT-NM J-value = 0.00156252 ± 0.00000125				Production 39/37(ca) = 0.0006425 ± 0.0000059								0.225585		0.162686		0.162613	0.604977	17
Air Shot 40Ar/36Ar = 305.4080 ± 0.3054				Production 38/37(ca) = 0.0001800 ± 0.0000173					Full External Error							295.659	1.7303	2σ Confidence Limit
Air Shot MDF = 0.99187906 ± 0.00062302 (LIN)				Production 36/37(ca) = 0.0002703 ± 0.0000005					Analytical Error							292.837	1	Error Magnification
Experiment Type = Incremental Heating				Production 40/39(k) = 0.000607 ± 0.000059												50		Number of Iterations
Extraction Method = Bulk Laser Heating				Production 38/39(k) = 0.012077 ± 0.000011												5.98368e-06		Convergence
Heating = 55 sec				Production 36/38(cl) = 262.80 ± 1.71
Isolation = 3.00 min				Scaling Ratio K/Ca = 0.430					Inverse Isochron		305.01	71.7063	0.629301	0.08911	1777.23	251.552	0.991731	87.1553
Instrument = ARGUS-VI-E				Abundance Ratio 40K/K = 1.1700 ± 0.0100 E-04								0.235095		0.141602		0.141541	0.460389	17
Preferred Age = Plateau Age				Atomic Weight K = 39.0983 ± 0.0001 g					Full External Error							254.73	1.7303	2σ Confidence Limit
Age Classification = Crystallization Age									Analytical Error							251.536	1	Error Magnification
IGSN = Undefined									Notes							3		Number of Iterations
Rock Class = Undefined									Plateau age ~1.8 Ma							0.000367		Convergence
Lithology = Undefined																0.261067		Spreading Factor
Lat-Lon = Undefined - Undefined
							Figure 3: Plagioclase age IEAZO1054/ M128 789ROV-08 (a) Plateau age & (b) inverse isochron age.

## Sheet: 789-ROV-17-GM
Relative Abundances			36Ar [fA]	%1s	37Ar [fA]	%1s	38Ar [fA]	%1s	39Ar [fA]	%1s	40Ar [fA]	%1s	40(r)/39(k)	± 2s	Age	± 2s	40Ar(r)	39Ar(k)	K/Ca	± 2s
															(ka)		(%)	(%)
18E11006	1.8		0.130084	0.661801	74.6075	0.38601	1.34859	0.707819	109.355	0.0639839	97.3059	0.0483605	0.592449	0.00501916	1661.6	14.0705	66.5518	4.11593	0.629991	0.00493008
18E11008	2		0.0784178	0.966985	72.2725	0.389053	1.21064	0.735898	100.515	0.0637437	77.6204	0.0586153	0.598789	0.00471444	1679.38	13.2161	77.5049	3.78313	0.59776	0.00471328
18E11010	2.4		0.0725661	0.960545	79.1618	0.384439	1.31066	0.675612	107.848	0.0636625	79.8774	0.0567502	0.600122	0.00407362	1683.11	11.4196	80.9887	4.05909	0.585546	0.00456351
18E11011	2.8		0.0665123	1.08646	81.8667	0.383234	1.29618	0.697649	108.774	0.0636623	77.9536	0.0579596	0.595765	0.00415838	1670.9	11.6573	83.0907	4.09387	0.571051	0.00443697
18E11013	3.2		0.0640863	0.940771	88.9344	0.379237	1.37826	0.664043	112.825	0.0635123	79.2166	0.0574532	0.596928	0.0034273	1674.16	9.60785	84.9748	4.24624	0.545235	0.00419312
18E11014	3.6		0.086676	0.796912	123.785	0.371414	1.79018	0.513224	147.69	0.0631195	103.69	0.0454671	0.595318	0.00303147	1669.65	8.49824	84.7476	5.55824	0.512765	0.00386364
18E11016	4.1		0.0930819	0.718156	152.618	0.368905	1.96463	0.451603	165.588	0.062762	113.854	0.0406079	0.59483	0.00267089	1668.28	7.4874	86.4599	6.2315	0.466268	0.00348967
18E11017	4.6		0.086555	0.771252	160.371	0.368786	1.89319	0.502535	159.153	0.0629683	107.312	0.0438752	0.593824	0.00276584	1665.46	7.7536	88.0124	5.98899	0.426459	0.00319103
18E11019	5.4	4	0.11046	0.652016	208.511	0.366034	2.43656	0.390413	203.67	0.0623937	136.218	0.0341167	0.590108	0.00239029	1655.04	6.70085	88.1735	7.66411	0.41974	0.00311717
18E11020	6.2	4	0.0908197	0.752785	174.572	0.368915	2.04378	0.444544	173.314	0.0627659	115.248	0.0402423	0.590347	0.00261628	1655.71	7.33438	88.7211	6.52186	0.426625	0.00319307
18E11022	7	4	0.0951748	0.691548	168.303	0.368415	2.21224	0.391692	186.181	0.0625292	124.965	0.0374641	0.592083	0.0023811	1660.58	6.67506	88.1614	7.00652	0.475399	0.00355304
18E11023	7.9	4	0.0740551	0.860213	125.005	0.37367	1.83076	0.514306	151.796	0.0629179	101.667	0.046464	0.59108	0.00274654	1657.77	7.69952	88.2058	5.71282	0.52188	0.00395519
18E11024	8.8	4	0.0676254	0.987922	101.628	0.377872	1.62636	0.566935	133.818	0.0630321	90.8281	0.0498921	0.589751	0.00318908	1654.04	8.94014	86.8465	5.03645	0.565924	0.0043361
18E11026	9.7	4	0.0587089	1.02668	82.8057	0.385	1.38898	0.65	113.99	0.063779	78.0597	0.0582821	0.590295	0.0033812	1655.56	9.47872	86.1598	4.29025	0.591658	0.00461792
18E11027	10.6		0.0457077	1.29403	60.6257	0.400984	1.03458	0.854865	85.576	0.0645826	58.557	0.0772758	0.582682	0.00434448	1634.22	12.1793	85.1151	3.22088	0.606689	0.00492821
18E11028	11.5		0.0463418	1.25561	58.2441	0.399397	0.949862	0.934854	80.2032	0.0642551	55.6025	0.0805151	0.580198	0.00455618	1627.26	12.7728	83.6509	3.01862	0.591842	0.00478844
18E11030	12.5		0.05428	1.0733	60.6367	0.399747	0.959363	1.01799	78.9642	0.0642782	56.9946	0.0778825	0.579665	0.00464785	1625.77	13.0298	80.2711	2.97191	0.559692	0.00453224
18E11031	13.6		0.0466125	1.23671	62.8589	0.396199	0.851227	1.03375	69.7066	0.0649703	48.9195	0.0917033	0.575946	0.00518544	1615.34	14.537	82.0205	2.62326	0.476567	0.00382681
18E11032	14.7		0.0493926	1.11569	69.5788	0.391665	0.783779	1.10587	63.9541	0.0661431	45.6855	0.0978363	0.572821	0.00543279	1606.58	15.2305	80.132	2.40649	0.394963	0.00313774
18E11034	15.8		0.0511683	1.08632	77.4821	0.38579	0.719934	1.20373	58.0312	0.0659723	42.0437	0.105084	0.570476	0.00602892	1600.01	16.9017	78.673	2.18328	0.321778	0.00251888
18E11035	16.9		0.0512499	1.1848	83.5084	0.382116	0.619123	1.40646	50.164	0.0683185	36.9629	0.120035	0.567913	0.00754461	1592.82	21.151	76.9914	1.88689	0.258027	0.00200327
18E11036	17.5		0.0358677	1.54787	55.5929	0.407367	0.480577	1.86189	38.8717	0.0693644	28.5294	0.152736	0.575429	0.00886863	1613.89	24.8625	78.3309	1.46236	0.300388	0.00248266
18E11038	18		0.0288409	1.87114	40.5909	0.441157	0.369306	2.30193	30.3596	0.0740777	22.7918	0.194011	0.576689	0.0110226	1617.42	30.9008	76.7515	1.1422	0.321339	0.00287498
18E11039	18.5		0.0214364	2.58431	29.4	0.491119	0.294475	2.80164	25.2194	0.0768849	18.6883	0.235763	0.582802	0.0135402	1634.56	37.9585	78.5884	0.948918	0.368578	0.00366448
18E11040	19		0.0193642	2.6257	26.1199	0.527094	0.270392	2.98599	22.4801	0.0810991	16.8646	0.263432	0.5883	0.0140415	1649.97	39.3634	78.3602	0.845851	0.369803	0.00394437
18E11042	19.5		0.0179352	2.93898	20.6279	0.59831	0.228754	4.07528	18.3387	0.0914871	14.1837	0.306518	0.574088	0.0177415	1610.13	49.737	74.1726	0.69004	0.382004	0.00462435
18E11043	20		0.0128342	4.07239	17.2498	0.678061	0.179891	4.8408	15.4188	0.0971562	11.8165	0.374252	0.609597	0.020938	1709.67	58.695	79.486	0.580173	0.38408	0.00526188
18E11044	20.5		0.0131708	3.89557	15.6953	0.706035	0.157788	5.6149	13.4051	0.105727	10.4087	0.426167	0.579488	0.023676	1625.27	66.3734	74.5746	0.504386	0.366979	0.00523987
18E11046	21		0.0110585	4.49306	14.4915	0.75735	0.147041	5.82433	11.7896	0.112771	9.26652	0.475315	0.606869	0.0261191	1702.03	73.2192	77.15	0.443586	0.349554	0.00535316
18E11047	21.5		0.010117	4.89942	14.7958	0.731496	0.137364	6.29423	11.4195	0.11251	9.03098	0.487717	0.632454	0.0269036	1773.75	75.4155	79.9058	0.429639	0.331601	0.00490843
18E11049	22		0.00794197	6.5162	11.1396	0.96346	0.107756	8.70431	8.83774	0.128368	6.76896	0.64541	0.600924	0.0361167	1685.36	101.246	78.3947	0.332513	0.340869	0.0066264
		S	1.69814	0.202055	2413.08	0.0817661	32.0222	0.155836	2657.26	0.0137821	1876.93	0.0133951
Information on Analysis and Constants Used in Calculations									Results		40(a)/36(a)	± 2s	40(r)/39(k)	± 2s	Age	± 2s	MSWD	39Ar(k)	K/Ca	± 2s
															(ka)			(%,n)
Sample = 789ROV-17				Age Equations = Min et al. (2000)					Age Plateau				0.590713	0.00110712	1656.74	4.08078	0.431144	36.232	0.481535	0.0560303
Material = Groundmass				Negative Intensities = Allowed										0.0018742		0.00246314	0.827205	6
Location = N-Hirondelle Basin				Collector Calibrations = 36Ar					Full External Error							37.6146	2.26491	2σ Confidence Limit
Region = Azores Plateau				Decay 40K = 5.530 ± 0.048 E-10 1/a					Analytical Error							3.10364	1	Error Magnification
Analyst = Tim OBrien				Decay 39Ar = 2.940 ± 0.016 E-07 1/h
Irradiation = 18-OSU-01 (1A33-18)				Decay 37Ar = 8.230 ± 0.012 E-04 1/h					Total Fusion Age				0.589771	0.000822577	1654.1	3.50933		31	0.473235	0.000784821
Position = X: 999 | Y: 999 | Z/H: 53 mm				Decay 36Cl = 2.257 ± 0.015 E-06 1/a										0.00139474		0.0021216
FCT-NM Age = 28.201 ± 0.023 Ma				Decay 40K(EC,β⁺) = 0.580 ± 0.009 E-10 1/a					Full External Error							37.4976
FCT-NM Reference = Kuiper et al (2008)				Decay 40K(β⁻) = 4.950 ± 0.043 E-10 1/a					Analytical Error							2.30598
FCT-NM 40Ar/39Ar Ratio = 10.12930 ± 0.00810				Atmospheric 40/36(a) = 295.50 ± 0.70
FCT-NM J-value = 0.00155168 ± 0.00000124				Atmospheric 38/36(a) = 0.1869					Normal Isochron		286.588	51.8497	0.593126	0.0142135	1663.5	39.9341	0.523308	36.232
Air Shot 40Ar/36Ar = 305.5400 ± 0.2689				Production 39/37(ca) = 0.0006425 ± 0.0000059								0.180921		0.0239637		0.0240061	0.718616	6
Air Shot MDF = 0.99177442 ± 0.00061205 (LIN)				Production 38/37(ca) = 0.0001800 ± 0.0000173					Full External Error							54.8121	2.41421	2σ Confidence Limit
Experiment Type = Incremental Heating				Production 36/37(ca) = 0.0002703 ± 0.0000005					Analytical Error							39.8454	1	Error Magnification
Extraction Method = Bulk Laser Heating				Production 40/39(k) = 0.000607 ± 0.000059												65		Number of Iterations
Heating = 55 sec				Production 38/39(k) = 0.012077 ± 0.000011												5.86539e-06		Convergence
Isolation = 6.00 min				Production 36/38(cl) = 262.80 ± 1.71
Instrument = ARGUS-VI-E				Scaling Ratio K/Ca = 0.430					Inverse Isochron Clustered Points		287.569	52.4539	0.592882	0.0142618	1662.82	40.0692	0.529956	36.232
Preferred Age = Plateau Age				Abundance Ratio 40K/K = 1.1700 ± 0.0100 E-04								0.182405		0.0240551		0.0240971	0.713731	6
Age Classification = Crystallization Age				Atomic Weight K = 39.0983 ± 0.0001 g					Full External Error							54.9001	2.41421	2σ Confidence Limit
IGSN = Undefined									Analytical Error							39.9808	1	Error Magnification
Rock Class = Undefined									Notes							3		Number of Iterations
Lithology = Undefined									Plateau age of 1.65 Ma							2.59451e-05		Convergence
Lat-Lon = Undefined - Undefined																0.025693		Spreading Factor
							Figure 4: Groundmass age IEAZO1064/ M128 789-ROV-17 (a) Plateau age & (b) inverse isochron age.

## Sheet: 789-ROV-17-Plag
Relative Abundances			36Ar [fA]	%1s	37Ar [fA]	%1s	38Ar [fA]	%1s	39Ar [fA]	%1s	40Ar [fA]	%1s	40(r)/39(k)	± 2s	Age	± 2s	40Ar(r)	39Ar(k)	K/Ca	± 2s
															(ka)		(%)	(%)
18E11118	1.5		0.113179	0.698084	342.043	0.365207	0.174226	4.77555	9.88061	0.126152	11.6471	0.381257	0.604943	0.075373	1691.99	210.715	50.1776	4.5985	0.0121451	9.42418e-05
18E11120	2		0.0837052	0.813032	267.572	0.365885	0.122395	6.9407	7.58582	0.152425	8.01158	0.556923	0.650638	0.0694648	1819.73	194.184	60.2099	3.52897	0.0119145	9.49343e-05
18E11122	2.3	4	0.12694	0.603576	410.744	0.364929	0.188706	4.2992	11.5985	0.114752	12.2446	0.360926	0.686908	0.0572789	1921.11	160.11	63.5859	5.39519	0.011866	9.11418e-05
18E11123	2.7	4	0.151269	0.519599	391.884	0.365222	0.173809	4.80987	10.9741	0.118353	20.1728	0.221139	0.697896	0.118517	1951.83	331.282	37.0948	5.10374	0.0117652	9.07064e-05
18E11125	3.1	4	0.126832	0.565602	424.263	0.365024	0.17102	5.23374	11.7204	0.111302	11.2753	0.390888	0.687356	0.0504336	1922.37	140.976	69.7876	5.4491	0.0116027	8.89048e-05
18E11126	3.6	4	0.100603	0.66374	344.39	0.365511	0.139096	6.49586	9.48554	0.127866	8.36336	0.53407	0.675276	0.0516679	1888.6	144.429	74.8017	4.40973	0.0115672	8.99858e-05
18E11128	4.2	4	0.0929057	0.706932	319.282	0.365615	0.125233	6.96025	8.88388	0.136503	8.37262	0.526004	0.751276	0.0527733	2101.03	147.501	77.8744	4.13103	0.0116883	9.16608e-05
18E11129	4.8	4	0.154513	0.512703	496.975	0.36505	0.214112	3.89185	13.8625	0.099051	15.4745	0.288134	0.725191	0.0555021	2028.13	155.134	63.4684	6.44645	0.011718	8.89599e-05
18E11131	5.2	4	0.102581	0.637828	350.818	0.36527	0.135312	6.87963	9.74077	0.126295	9.08864	0.488347	0.72658	0.0501313	2032.01	140.122	76.0694	4.52925	0.0116631	9.05483e-05
18E11132	5.8	4	0.119069	0.605428	401.564	0.365194	0.164498	5.30933	11.35	0.116492	11.045	0.400296	0.729717	0.0496892	2040.78	138.886	73.2818	5.2797	0.0118774	9.14194e-05
18E11134	6.5	4	0.111821	0.583282	390.242	0.365451	0.151506	5.53297	10.9567	0.113683	9.35599	0.470177	0.707696	0.0442354	1979.22	123.646	80.9807	5.09595	0.0117966	9.06511e-05
18E11135	7.2	4	0.106072	0.635021	345.761	0.365497	0.132187	6.54048	9.81225	0.121697	9.47284	0.467672	0.619287	0.0570593	1732.09	159.513	62.6953	4.56482	0.0119266	9.22653e-05
18E11137	8	4	0.121839	0.557786	407.153	0.365356	0.16033	5.30282	11.6103	0.107663	11.4873	0.388506	0.721126	0.0487455	2016.76	136.25	71.2429	5.40192	0.0119856	9.16366e-05
18E11138	8.9	4	0.108345	0.655739	368.905	0.365404	0.134798	6.58327	10.5712	0.125958	9.70625	0.451957	0.705041	0.0498805	1971.8	139.426	75.0649	4.91898	0.0120456	9.35026e-05
18E11140	9.7	4	0.109659	0.614896	358.904	0.365523	0.14155	5.99923	10.4437	0.11708	11.2437	0.390727	0.753906	0.0539639	2108.38	150.828	68.4806	4.86139	0.0122363	9.42878e-05
18E11141	10.6	4	0.107416	0.649928	353.632	0.365785	0.147436	5.82567	10.3253	0.112757	10.0566	0.441327	0.667598	0.054196	1867.14	151.497	67.0351	4.80662	0.0122788	9.43434e-05
18E11143	11.6	4	0.0997854	0.641223	325.124	0.365732	0.125367	7.02435	9.49898	0.130464	10.6237	0.414025	0.784505	0.0558349	2193.9	156.05	68.6027	4.42202	0.0122868	9.58214e-05
18E11144	12.5	4	0.0828171	0.706238	274.228	0.366438	0.106691	7.92548	8.0529	0.142829	8.22971	0.534814	0.735495	0.055777	2056.92	155.9	70.3947	3.74926	0.012351	9.75932e-05
18E11146	13.4		0.0760775	0.733402	245.082	0.366694	0.0976144	9.06904	7.25766	0.153175	10.2663	0.432119	1.05797	0.0617256	2958.04	172.441	73.1695	3.37965	0.0124574	9.94915e-05
18E11147	14.6		0.0658729	0.858414	209.13	0.36779	0.103078	8.44121	6.18574	0.179697	8.78324	0.50441	1.01887	0.07059	2848.8	197.217	70.1968	2.88042	0.0124425	0.00010245
18E11149	16	4	0.0589432	0.899969	171.915	0.369137	0.0672294	12.8684	5.05329	0.210693	6.92671	0.638128	0.694801	0.0926947	1943.18	259.104	49.5804	2.35276	0.0123632	0.000105819
18E11150	17	4	0.0454636	1.07009	134.84	0.371351	0.0539573	16.6921	3.9538	0.254699	5.5059	0.802824	0.770971	0.0976821	2156.08	273.013	54.1505	1.84075	0.0123323	0.000112002
18E11152	18		0.042005	1.27787	125.031	0.373092	0.0498258	17.3756	3.63214	0.288924	8.30826	0.533079	1.69205	0.108953	4728.57	304.08	72.3355	1.69064	0.0122152	0.000116397
18E11154	18.5		0.029916	1.54527	86.1531	0.380881	0.0327102	26.9943	2.49898	0.389442	3.4502	1.29438	0.652509	0.133839	1824.96	374.135	46.2145	1.16315	0.0121964	0.000134536
		S	2.33763	0.138285	7545.63	0.0785165	3.11268	1.36345	214.935	0.0274577	239.112	0.0907395
Information on Analysis and Constants Used in Calculations									Results		40(a)/36(a)	± 2s	40(r)/39(k)	± 2s	Age	± 2s	MSWD	39Ar(k)	K/Ca	± 2s
															(ka)			(%,n)
Project = BEIER (17-31)				Age Equations = Min et al. (2000)					Age Plateau Error Mean				0.712669	0.0179982	1993.12	50.4086	1.88483	82.7587	0.0119408	0.000128908
Sample = 789ROV-17				Negative Intensities = Allowed										0.0252546		0.0252913	0.0148679	18
Material = Plagioclase				Collector Calibrations = 36Ar					Full External Error							67.5609	1.68599	2σ Confidence Limit
Location = N-Hirondelle Basin				Decay 40K = 5.530 ± 0.048 E-10 1/a					Analytical Error							50.3078	1.37289	Error Magnification
Region = Azores Plateau				Decay 39Ar = 2.940 ± 0.016 E-07 1/h
Analyst = Tim OBrien				Decay 37Ar = 8.230 ± 0.012 E-04 1/h					Total Fusion Age				0.740723	0.0133314	2071.54	37.4087		24	0.0119721	2.00017e-05
Irradiation = 18-OSU-01 (1A34-18)				Decay 36Cl = 2.257 ± 0.015 E-06 1/a										0.0179978		0.0180584
Position = X: 999 | Y: 999 | Z/H: 54.34 mm				Decay 40K(EC,β⁺) = 0.580 ± 0.009 E-10 1/a					Full External Error							59.8761
FCT-NM Age = 28.201 ± 0.023 Ma				Decay 40K(β⁻) = 4.950 ± 0.043 E-10 1/a					Analytical Error							37.2617
FCT-NM Reference = Kuiper et al (2008)				Atmospheric 40/36(a) = 279.72 ± 12.84
FCT-NM 40Ar/39Ar Ratio = 10.15710 ± 0.00813				Atmospheric 38/36(a) = 0.1869					Normal Isochron Error Chron		286.849	24.9242	0.689786	0.0387124	1929.16	108.255	3.11637	82.7587
FCT-NM J-value = 0.00154743 ± 0.00000124				Production 39/37(ca) = 0.0006425 ± 0.0000059								0.0868898		0.0561223		0.0561152	2.41153e-05	18
Air Shot 40Ar/36Ar = 305.4250 ± 0.2688				Production 38/37(ca) = 0.0001800 ± 0.0000173					Full External Error							116.683	1.70711	2σ Confidence Limit
Air Shot MDF = 0.99186557 ± 0.00061228 (LIN)				Production 36/37(ca) = 0.0002703 ± 0.0000005					Analytical Error							108.211	1.76532	Error Magnification
Experiment Type = Incremental Heating				Production 40/39(k) = 0.000607 ± 0.000059												45		Number of Iterations
Extraction Method = Bulk Laser Heating				Production 38/39(k) = 0.012077 ± 0.000011												6.33434e-06		Convergence
Heating = 55 sec				Production 36/38(cl) = 262.80 ± 1.71
Isolation = 3.00 min				Scaling Ratio K/Ca = 0.430					Inverse Isochron Error Chron		284.264	24.3314	0.706259	0.0356816	1975.21	99.7867	2.9411	82.7587
Instrument = ARGUS-VI-E				Abundance Ratio 40K/K = 1.1700 ± 0.0100 E-04								0.0855943		0.0505219		0.0505196	6.67073e-05	18
Preferred Age = Plateau Age				Atomic Weight K = 39.0983 ± 0.0001 g					Full External Error							109.291	1.70711	2σ Confidence Limit
Age Classification = Crystallization Age									Analytical Error							99.7367	1.71496	Error Magnification
IGSN = Undefined									Notes							3		Number of Iterations
Rock Class = Undefined									Subatmospheric Initial 40Ar/36Ar = 279.72 ± 4.59 (%SD). Two high temperature heating steps contained excess Ar and were excluded from the Plateau age							0.000540329		Convergence
Lithology = Undefined																0.43321		Spreading Factor
Lat-Lon = Undefined - Undefined
							Figure 5: Plagioclase age sample: IEAZO1064/ M128 789-ROV-17 (a) Plateau age & (b) inverse isochron age.

## Sheet: 789-ROV-18-GM
Relative Abundances			36Ar [fA]	%1s	37Ar [fA]	%1s	38Ar [fA]	%1s	39Ar [fA]	%1s	40Ar [fA]	%1s	40(r)/39(k)	± 2s	Age	± 2s	40Ar(r)	39Ar(k)	K/Ca	± 2s
															(ka)		(%)	(%)
18E10826	1.8		0.567406	0.320854	139.91	0.364776	1.9354	0.487061	147.277	0.0635522	240.778	0.0147337	0.572037	0.00894333	1622.4	25.3535	34.9687	5.70995	0.452367	0.00335003
18E10828	2		0.297043	0.381833	106.131	0.368192	1.39039	0.614604	109.765	0.064185	141.225	0.0205947	0.56391	0.00709178	1599.36	20.1048	43.8019	4.25554	0.444446	0.00332226
18E10830	2.4		0.239655	0.428473	106.667	0.367078	1.36731	0.634619	108.802	0.0638054	123.588	0.0226309	0.563065	0.00630264	1596.96	17.8676	49.5387	4.21818	0.438333	0.00326636
18E10831	2.8		0.227466	0.42202	115.837	0.367113	1.44478	0.611448	117.215	0.0636528	123.055	0.0241058	0.555062	0.00548965	1574.27	15.563	52.8382	4.5443	0.434836	0.00324038
18E10833	3.2		0.417355	0.339219	105.538	0.369074	1.33688	0.692261	106.165	0.0637434	174.818	0.0182473	0.564156	0.00947912	1600.05	26.8727	34.2385	4.11588	0.432277	0.00323815
18E10834	3.6	4	0.166507	0.433855	127.626	0.366034	1.55478	0.581151	126.55	0.0633659	108.803	0.025233	0.551263	0.00382732	1563.5	10.8504	64.0765	4.90615	0.426095	0.00316577
18E10836	4.1	4	0.167583	0.501357	137.773	0.36483	1.64291	0.530655	134.592	0.0630114	112.038	0.0247289	0.546011	0.00406974	1548.61	11.5378	65.5492	5.21788	0.419796	0.0031085
18E10837	4.6	4	0.141667	0.528618	134.831	0.36515	1.57246	0.546272	129.18	0.0634834	102.244	0.026123	0.550552	0.00376609	1561.49	10.6768	69.5127	5.00802	0.411702	0.00305182
18E10839	5.4	4	0.153948	0.468465	165.562	0.363261	1.90024	0.498244	156.094	0.06287	118.094	0.0214784	0.549607	0.00308023	1558.81	8.73245	72.5962	6.05133	0.405132	0.00298719
18E10840	6.2	4	0.142064	0.510946	172.852	0.364195	1.95588	0.453652	160.862	0.0627287	116.933	0.0238688	0.551546	0.00298367	1564.31	8.45869	75.8227	6.23613	0.399897	0.00295576
18E10842	7	4	0.107741	0.661587	143.786	0.364285	1.59456	0.527231	133.228	0.0632059	93.9852	0.0293128	0.552456	0.00341931	1566.89	9.69372	78.2586	5.16481	0.39815	0.00294421
18E10843	7.9	4	0.109703	0.613029	154.053	0.364037	1.70873	0.51343	142.839	0.0629813	98.4779	0.0278414	0.548401	0.00305259	1555.39	8.65411	79.4887	5.53742	0.398423	0.00294397
18E10844	8.8	4	0.101113	0.705711	152.325	0.363866	1.69184	0.507808	141.04	0.0630073	95.0904	0.026645	0.548399	0.00322643	1555.38	9.14694	81.2832	5.46767	0.397868	0.00293857
18E10846	9.7	4	0.0949023	0.70925	147.02	0.364142	1.63947	0.526522	134.995	0.0627902	90.2576	0.0293206	0.547626	0.00318661	1553.19	9.03407	81.8492	5.23329	0.394555	0.00291595
18E10847	10.6		0.0802899	0.71912	126.682	0.365924	1.40268	0.620204	115.711	0.0635668	76.2399	0.0342406	0.541063	0.00319535	1534.58	9.05893	82.0602	4.48569	0.392482	0.00291546
18E10848	11.5		0.0640991	0.852348	102.671	0.370054	1.14402	0.753442	92.6904	0.0639513	60.2709	0.0435155	0.534137	0.00371167	1514.95	10.5228	82.0862	3.59324	0.387924	0.00291368
18E10850	12.5		0.0441617	1.18184	71.4224	0.376539	0.809641	0.987491	64.0717	0.0662398	41.3567	0.0578687	0.530627	0.00501149	1505	14.208	82.1483	2.4838	0.385469	0.00294752
18E10851	13.6		0.0585417	0.984098	99.596	0.369408	0.987981	0.83968	77.8184	0.0650556	48.9567	0.0526782	0.50887	0.00459181	1443.31	13.0186	80.82	3.01638	0.3357	0.00251844
18E10852	14.7		0.0543038	0.976977	90.7125	0.372505	0.918387	0.918256	70.8376	0.0650008	44.7595	0.0565487	0.507456	0.0046514	1439.31	13.1876	80.2455	2.74579	0.335512	0.00253744
18E10854	15.8		0.0444133	1.14842	74.9164	0.377339	0.70393	1.20487	54.2155	0.0665846	34.0631	0.0710373	0.496454	0.00578322	1408.11	16.3968	78.9464	2.10135	0.310906	0.00238266
18E10855	16.9		0.0496362	1.03343	84.829	0.37518	0.738125	1.12237	54.9563	0.0673568	34.4999	0.0705831	0.484092	0.00576321	1373.06	16.3404	77.0365	2.12984	0.278298	0.0021217
18E10856	17.5		0.0480635	1.05515	76.4558	0.377754	0.599268	1.45275	43.4178	0.0697939	27.8051	0.0872378	0.453918	0.00718147	1287.51	20.3625	70.7991	1.68243	0.243912	0.00187404
18E10858	18		0.0341856	1.40361	53.1185	0.392264	0.412043	2.14308	29.3872	0.0761023	19.7419	0.125108	0.472432	0.00995606	1340	28.2289	70.243	1.13871	0.237616	0.00189901
18E10859	18.5		0.0305908	1.54727	54.1144	0.390748	0.384446	2.23715	26.8639	0.0767683	17.4015	0.137101	0.472264	0.0107236	1339.53	30.4052	72.8123	1.0408	0.213188	0.00169799
18E10860	19		0.0265033	1.46995	42.7647	0.410115	0.292532	2.88918	21.2265	0.0830968	14.325	0.169506	0.466887	0.0112629	1324.28	31.9344	69.0928	0.822388	0.213157	0.001784
18E10862	19.5		0.0264618	1.67358	45.7456	0.402324	0.286273	3.0528	20.1966	0.0868038	13.5883	0.174852	0.466703	0.013346	1323.76	37.8409	69.2664	0.78236	0.189568	0.00156057
18E10863	20		0.0247977	1.74829	36.1289	0.42458	0.235929	3.37648	15.7663	0.0953338	11.1683	0.209569	0.426771	0.0167032	1210.54	47.3628	60.1584	0.610732	0.187371	0.00163082
18E10864	20.5		0.0228111	2.00735	34.8217	0.428355	0.203841	4.09986	14.0587	0.10298	10.0559	0.227846	0.433829	0.0197056	1230.55	55.8756	60.5551	0.544522	0.17333	0.00152738
18E10866	21		0.0169749	2.72249	28.6938	0.461472	0.168926	4.88783	11.6183	0.116507	8.22022	0.271327	0.473291	0.0239882	1342.44	68.0148	66.7878	0.450001	0.173834	0.00165489
18E10867	21.5		0.0145134	2.92152	22.6771	0.532164	0.132962	6.51271	9.13732	0.138192	6.76541	0.364545	0.469525	0.0281435	1331.76	79.797	63.3126	0.353905	0.172984	0.00190238
18E10869	22		0.0160436	2.73296	22.4024	0.505753	0.130408	6.47962	9.07554	0.139171	6.87464	0.331905	0.432438	0.029181	1226.6	82.7433	56.9977	0.351515	0.173923	0.00182485
		S	3.59055	0.116252	2977.66	0.0731331	32.287	0.149004	2579.65	0.013462	2215.48	0.00659393
Information on Analysis and Constants Used in Calculations									Results		40(a)/36(a)	± 2s	40(r)/39(k)	± 2s	Age	± 2s	MSWD	39Ar(k)	K/Ca	± 2s
															(ka)			(%,n)
Sample = 789ROV-18				Age Equations = Min et al. (2000)					Age Plateau				0.549587	0.00132644	1558.75	4.52902	1.41505	48.8227	0.405183	0.00720489
Material = Groundmass				Negative Intensities = Allowed										0.00241352		0.00290554	0.184197	9
Location = N-Hirondelle Basin				Collector Calibrations = 36Ar					Full External Error							35.4718	2	2σ Confidence Limit
Region = Azores Plateau				Decay 40K = 5.530 ± 0.048 E-10 1/a					Analytical Error							3.76045	1.18956	Error Magnification
Analyst = Tim OBrien				Decay 39Ar = 2.940 ± 0.016 E-07 1/h
Irradiation = 18-OSU-01 (1A28-18)				Decay 37Ar = 8.230 ± 0.012 E-04 1/h					Total Fusion Age				0.539532	0.00108302	1530.25	3.94559		31	0.372248	0.000553634
Position = X: 999 | Y: 999 | Z/H: 47.11 mm				Decay 36Cl = 2.257 ± 0.015 E-06 1/a										0.00200734		0.0025784
FCT-NM Age = 28.201 ± 0.023 Ma				Decay 40K(EC,β⁺) = 0.580 ± 0.009 E-10 1/a					Full External Error							34.7629
FCT-NM Reference = Kuiper et al (2008)				Decay 40K(β⁻) = 4.950 ± 0.043 E-10 1/a					Analytical Error							3.07042
FCT-NM 40Ar/39Ar Ratio = 10.01677 ± 0.00811				Atmospheric 40/36(a) = 295.50 ± 0.70
FCT-NM J-value = 0.00156911 ± 0.00000127				Atmospheric 38/36(a) = 0.1869					Normal Isochron		296.877	6.73851	0.548673	0.00450101	1556.16	13.0068	1.71375	48.8227
Air Shot 40Ar/36Ar = 305.7150 ± 0.2660				Production 39/37(ca) = 0.0006425 ± 0.0000059								0.0226979		0.00820345		0.00835829	0.100683	9
Air Shot MDF = 0.99163584 ± 0.00061086 (LIN)				Production 38/37(ca) = 0.0001800 ± 0.0000173					Full External Error							37.4541	2.06904	2σ Confidence Limit
Experiment Type = Incremental Heating				Production 36/37(ca) = 0.0002703 ± 0.0000005					Analytical Error							12.7604	1.3091	Error Magnification
Extraction Method = Bulk Laser Heating				Production 40/39(k) = 0.000607 ± 0.000059												38		Number of Iterations
Heating = 55 sec				Production 38/39(k) = 0.012077 ± 0.000011												5.30146e-06		Convergence
Isolation = 6.00 min				Production 36/38(cl) = 262.80 ± 1.71
Instrument = ARGUS-VI-E				Scaling Ratio K/Ca = 0.430					Inverse Isochron		296.759	6.7642	0.548803	0.00451531	1556.53	13.0467	1.7146	48.8227
Preferred Age = Plateau Age				Abundance Ratio 40K/K = 1.1700 ± 0.0100 E-04								0.0227936		0.00822757		0.00838193	0.100487	9
Age Classification = Crystallization Age				Atomic Weight K = 39.0983 ± 0.0001 g					Full External Error							37.4757	2.06904	2σ Confidence Limit
IGSN = Undefined									Analytical Error							12.8009	1.30943	Error Magnification
Rock Class = Undefined									Notes							2		Number of Iterations
Lithology = Undefined									Low-K phase experiencing recoil at higher temperature heating steps							0.00329174		Convergence
Lat-Lon = Undefined - Undefined																0.18264		Spreading Factor
							Figure 6: Gourndmass age sample: IEAZO1065/ M128 789-ROV-18 (a) Plateau age & (b) inverse isochron age.

## Sheet: Ages summary table
	Sample Information									Results				Plateau											Normal Isochron								Inverse Isochron									Total Fusion
	Experiment	Sample	Experiment	Extraction	IGSN	Material	Location	Irradiation		Age	Age	Notes		Age	± 2σ (i)	± 2σ (f)	39Ar	K/Ca	± 2σ	MSWD	P	n	N		Age	± 2σ (i)	± 2σ (f)	40Ar/36Ar	± 2σ	MSWD	P		Age	± 2σ (i)	± 2σ (f)	40Ar/36Ar	± 2σ	SF	MSWD	P		Age	± 2σ (i)	± 2σ (f)	K/Ca	± 2σ
	Number	Name	Type	Method				Name (Position)		Type	Interpretation																	intercept								intercept
	18E10822	789ROV-18	Incremental Heating	Bulk Laser Heating		Groundmass	N-Hirondelle Basin, Azores Plateau	18-OSU-01 (1A28-18)		Plateau	Crystallization Age	Low-K phase experiencing recoil at higher temperature heating steps		1558.8	± 4.5 ka	± 35.5 ka	49 %	0.405	± 0.007	1.42	18 %	9	31		1556.2	± 13.0 ka	± 37.5 ka	296.88	± 6.74	1.71	10 %		1556.5	± 13.0 ka	± 37.5 ka	296.76	± 6.76	18 %	1.71	10 %		1530.2	± 3.9 ka	± 34.8 ka	0.372	± 0.001
	18E10882	789ROV-02	Incremental Heating	Bulk Laser Heating		Groundmass	N-Hirondelle Basin, Azores Plateau	18-OSU-01 (1A29-18)		Plateau	Crystallization Age	Subatmospheric Initial 40Ar/36Ar = 291.07 ± 2.92 (SD). Plateau age of 2.0 Ma		2.02	± 0.01 Ma	± 0.05 Ma	100 %	0.199	± 0.019	0.79	78 %	31	31		2.04	± 0.02 Ma	± 0.05 Ma	286.66	± 3.87	1.00	47 %		2.04	± 0.02 Ma	± 0.05 Ma	286.95	± 3.89	48 %	0.98	50 %		2.01	± 0.02 Ma	± 0.05 Ma	0.227	± 0.000
	18E10942	789ROV-08	Incremental Heating	Bulk Laser Heating		Groundmass	N-Hirondelle Basin, Azores Plateau	18-OSU-01 (1A32-18)		Plateau	Crystallization Age	Subatmospheric Initial 40Ar/36Ar = 291.07 ± 2.92 (SD). Slight 40Ar loss at low temperature heating steps		1957.9	± 7.7 ka	± 44.8 ka	36 %	0.197	± 0.018	1.30	26 %	6	31		1997.4	± 56.8 ka	± 72.5 ka	237.16	± 81.99	1.44	22 %		1986.9	± 60.6 ka	± 75.3 ka	253.31	± 93.54	2 %	1.42	23 %		1974.7	± 10.6 ka	± 45.8 ka	0.230	± 0.000
	18E11002	789ROV-17	Incremental Heating	Bulk Laser Heating		Groundmass	N-Hirondelle Basin, Azores Plateau	18-OSU-01 (1A33-18)		Plateau	Crystallization Age	Subatmospheric Initial 40Ar/36Ar = 291.07 ± 2.92 (SD). Plateau age of 1.65 Ma		1656.7	± 4.1 ka	± 37.6 ka	36 %	0.482	± 0.056	0.43	83 %	6	31		1663.5	± 39.9 ka	± 54.8 ka	286.59	± 51.85	0.52	72 %		1662.8	± 40.1 ka	± 54.9 ka	287.57	± 52.45	3 %	0.53	71 %		1654.1	± 3.5 ka	± 37.5 ka	0.473	± 0.001
	18E11062	789ROV-08	Incremental Heating	Bulk Laser Heating		Plagioclase	N-Hirondelle Basin, Azores Plateau	18-OSU-01 (1A30-18)		Plateau	Crystallization Age	Subatmospheric Initial 40Ar/36Ar = 291.07 ± 2.92 (SD). Plateau age ~1.8 Ma		1815.4	± 82.6 ka	± 92.2 ka	87 %	0.005	± 0.000	0.93	53 %	17	24		1800.9	± 292.9 ka	± 295.7 ka	287.82	± 64.93	0.86	60 %		1777.2	± 251.6 ka	± 254.7 ka	305.01	± 71.71	26 %	0.99	46 %		1819.5	± 79.9 ka	± 89.9 ka	0.006	± 0.000
	18E11114	789ROV-17	Incremental Heating	Bulk Laser Heating		Plagioclase	N-Hirondelle Basin, Azores Plateau	18-OSU-01 (1A34-18)		Plateau	Crystallization Age	Subatmospheric Initial 40Ar/36Ar = 279.72 ± 12.84 (SD). Two high temperature heating steps contained excess Ar and were excluded from the Plateau age		1993.1	± 50.4 ka	± 67.6 ka	83 %	0.012	± 0.000	1.88	1 %	18	24		1929.2	± 108.3 ka	± 116.7 ka	286.85	± 24.92	3.12	0 %		1975.2	± 99.8 ka	± 109.3 ka	284.26	± 24.33	43 %	2.94	0 %		2071.5	± 37.4 ka	± 59.9 ka	0.012	± 0.000
